# Supplementary material for: Thrush nightingales adjust the peak frequency and structure of their songs in response to different types of experimental noise
Source: Sci Rep. 2025 Jan 21;15:2652. doi: 10.1038/s41598-025-85991-3 (PMC11751306; doi:10.1038/s41598-025-85991-3)
Supplement: Supplementary file 1 — Supplementary Material 1 [file 41598_2025_85991_MOESM1_ESM.xlsx]

## Sheet: dataset
Table S1: Dataset containing raw data
Male_ID	Coordinates	Date	Hour	Treatment	Treatment_order	Number_of_phrases	Number_of_phrases<4kHz	Number_of_phrases>4kHz	Proportion	Median_Peak_Freq(Hz)
1	N52.00446° E21.34186°	2024-05-04	22:30:00	Control	3	399	181	218	0.830275	4265.62
1	N52.00446° E21.34186°	2024-05-04	22:30:00	High-frequency noise	2	420	184	236	0.779661	4406.25
1	N52.00446° E21.34186°	2024-05-04	22:30:00	Low-frequency noise	1	420	183	237	0.772152	4265.62
2	N51.98905° E21.33772°	2024-05-15	02:10:00	Control	3	425	172	253	0.679842	5953.12
2	N51.98905° E21.33772°	2024-05-15	02:10:00	High-frequency noise	1	186	74	112	0.660714	6281.25
2	N51.98905° E21.33772°	2024-05-15	02:10:00	Low-frequency noise	2	5	1	4	0.25	6515.62
3	N52.01258° E21.32656°	2024-05-15	01:26:00	Control	2	441	144	297	0.484848	6000
3	N52.01258° E21.32656°	2024-05-15	01:26:00	High-frequency noise	3	431	151	280	0.539286	5859.38
3	N52.01258° E21.32656°	2024-05-15	01:26:00	Low-frequency noise	1	377	120	257	0.466926	6000
4	52.01738° E21.32944°	2024-05-15	00:29:00	Control	1	292	106	186	0.569892	4757.81
4	52.01738° E21.32944°	2024-05-15	00:29:00	High-frequency noise	3	359	182	177	1.02825	3937.5
4	52.01738° E21.32944°	2024-05-15	00:29:00	Low-frequency noise	2	252	75	177	0.423729	5062.5
5	N52.01291° E21.33119°	2024-05-14	22:27:00	Control	2	628	235	393	0.597964	5062.5
5	N52.01291° E21.33119°	2024-05-14	22:27:00	High-frequency noise	1	506	232	274	0.846715	4593.75
5	N52.01291° E21.33119°	2024-05-14	22:27:00	Low-frequency noise	3	469	154	315	0.488889	5343.75
6	N52.00550° E21.34765°	2024-05-04	21:31:00	Control	2	379	171	208	0.822115	4406.25
6	N52.00550° E21.34765°	2024-05-04	21:31:00	High-frequency noise	1	343	154	189	0.814815	4406.25
6	N52.00550° E21.34765°	2024-05-04	21:31:00	Low-frequency noise	3	397	162	235	0.689362	4453.12
7	N52.00396° E21.34985°	2024-05-22	23:18:00	Control	1	402	158	244	0.647541	4640.62
7	N52.00396° E21.34985°	2024-05-22	23:18:00	High-frequency noise	2	350	152	198	0.767677	4289.06
7	N52.00396° E21.34985°	2024-05-22	23:18:00	Low-frequency noise	3	116	40	76	0.526316	4546.88
8	N52.00215° E21.34654°	2024-05-22	22:29:00	Control	3	416	168	248	0.677419	5343.75
8	N52.00215° E21.34654°	2024-05-22	22:29:00	High-frequency noise	1	421	176	245	0.718367	4664.06
8	N52.00215° E21.34654°	2024-05-22	22:29:00	Low-frequency noise	2	416	154	262	0.587786	5062.5
9	N52.00986° E21.35011°	2024-05-18	02:26:00	Control	2	306	114	192	0.59375	5203.12
9	N52.00986° E21.35011°	2024-05-18	02:26:00	High-frequency noise	3	219	102	117	0.871795	4312.5
9	N52.00986° E21.35011°	2024-05-18	02:26:00	Low-frequency noise	1	235	80	155	0.516129	5343.75
11	N52.02320° E21.34245°	2024-05-18	00:56:00	Control	1	385	186	199	0.934673	4125
11	N52.02320° E21.34245°	2024-05-18	00:56:00	High-frequency noise	3	369	168	201	0.835821	4312.5
11	N52.02320° E21.34245°	2024-05-18	00:56:00	Low-frequency noise	2	412	165	247	0.668016	5437.5
12	N52.00722° E21.35725°	2024-05-24	00:54:00	Control	1	432	161	271	0.594096	5484.38
12	N52.00722° E21.35725°	2024-05-24	00:54:00	High-frequency noise	3	409	168	241	0.697095	5531.25
12	N52.00722° E21.35725°	2024-05-24	00:54:00	Low-frequency noise	2	361	128	233	0.549356	5578.12
13	N52.00429° E21.35809°	2024-05-24	00:07:00	Control	2	404	268	136	1.97059	3234.38
13	N52.00429° E21.35809°	2024-05-24	00:07:00	High-frequency noise	3	363	286	77	3.71429	3000
13	N52.00429° E21.35809°	2024-05-24	00:07:00	Low-frequency noise	1	385	221	164	1.34756	3515.62
14	N52.00327° E21.35516°	2024-05-23	23:20:00	Control	3	570	234	336	0.696429	5109.38
14	N52.00327° E21.35516°	2024-05-23	23:20:00	High-frequency noise	1	422	208	214	0.971963	4078.12
14	N52.00327° E21.35516°	2024-05-23	23:20:00	Low-frequency noise	2	462	139	323	0.430341	5765.62
15	N52.00532° E21.35438°	2024-05-23	22:34:00	Control	1	571	225	346	0.650289	4359.38
15	N52.00532° E21.35438°	2024-05-23	22:34:00	High-frequency noise	2	502	224	278	0.805755	4218.75
15	N52.00532° E21.35438°	2024-05-23	22:34:00	Low-frequency noise	3	564	199	365	0.545205	4640.62
16	N52.01897° E21.34302°	2024-05-18	00:07:00	Control	3	525	199	326	0.610429	5015.62
16	N52.01897° E21.34302°	2024-05-18	00:07:00	High-frequency noise	2	508	204	304	0.671053	5015.62
16	N52.01897° E21.34302°	2024-05-18	00:07:00	Low-frequency noise	1	517	197	320	0.615625	5203.12
17	N52.01682° E21.35155°	2024-05-17	23:02:00	Control	2	477	193	284	0.679577	4500
17	N52.01682° E21.35155°	2024-05-17	23:02:00	High-frequency noise	1	503	193	310	0.622581	4546.88
17	N52.01682° E21.35155°	2024-05-17	23:02:00	Low-frequency noise	3	468	185	283	0.65371	4546.88
18	N52.01929° E21.35347°	2024-05-17	22:17:00	Control	1	366	131	235	0.557447	5531.25
18	N52.01929° E21.35347°	2024-05-17	22:17:00	High-frequency noise	2	285	109	176	0.619318	5437.5
18	N52.01929° E21.35347°	2024-05-17	22:17:00	Low-frequency noise	3	165	59	106	0.556604	5531.25
10	N52.01195° E21.35172°	2024-06-06	23:23:00	Control	1	422	186	236	0.788136	4500
10	N52.01195° E21.35172°	2024-06-06	23:23:00	High-frequency noise	2	395	198	197	1.00508	4312.5
10	N52.01195° E21.35172°	2024-06-06	23:23:00	Low-frequency noise	3	417	175	242	0.72314	4828.12
